# Supplementary material for: Circumpapillary retinal nerve fiber layer thickness, anterior lamina cribrosa depth, and lamina cribrosa thickness in neovascular glaucoma secondary to proliferative diabetic retinopathy: a cross-sectional study
Source: BMC Ophthalmol. 2017 Apr 26;17:57. doi: 10.1186/s12886-017-0456-9 (PMC5407001; doi:10.1186/s12886-017-0456-9)
Supplement: Supplementary file 1 — Datasets. These data were collected and analyzed for this paper. (XLSX 11 kb) [file 12886_2017_456_MOESM1_ESM.xlsx]

## Sheet: LCOCTrevise0306
age 10s	gender	NVG	cpRNFL	Axial length	spheal equivalent	LCT ave.	LCD ave.	max_IOP	IOP at OCT	DM type	HT	HL	heart	NVG+ > 1 year	HD
80	F	0	90	23.54	-2	153	362	21	21	2	1	1	0		0
60	M	0	69	23.06	-1.375	183	258.333	17	14	2	1	1	1		1
40	M	0	50	26.17	-4.375	185.333	321	21	18	2	1	0	0		0
80	F	0	88			143.667	431.667	16	14	2	1	0	0		0
70	M	0	66		-1.5	129.333	393.333	21	17	2	1	1	1		1
80	M	0	105	23.24	-1.25	123	328	20	15	2	1	0	1		0
60	M	0	92			166	400	20	14	2	1	0	1		0
70	M	0	94	22.96	3.375	149.667	636.667	17	13	2	1	1	0		0
70	M	0	91	23.19	-2	161.667	350.667	16	11	2	1	0	1		0
70	F	0	91		-1.75	169	326.667	21	20	2	1	0	0		0
60	M	0	85	22.97	-0.5	146.333	302.667	21	12	2	1	0	1		0
60	M	0	102	23.4	0	155	436.333	15	12	2	0	1	0		0
40	M	0	118	24.59	-6.875	160.333	478	21	17	2	0	1	0		0
70	F	0	92			149	662.333	19	16	2	0	0	0		0
60	M	0	105			161	421	20	17	2	1	1	0		0
70	F	0	109		-2	191.333	295	14	10	2	1	1	0		0
70	M	0	111			129	615.333	21	14	2	0	0	0		0
70	M	0	100	23.65	-0.75	131.333	359.333	17	8	2	1	1	0		0
70	M	0	89		0.625	131.333	403.667	21	20	unknown
80	F	0	77			181	357.333	16	15	unknown
80	F	1	53	23.7	-2.5	163.5	468	23	9	2	1	0	1	1	0
60	F	1	67	25.45	-6.5	132.333	438.667	23	16	2	1	1	0	1	0
40	M	1	106		-6.5	107.5	403.333	25	22	2	0	0	0	0	0
40	F	1	78	23.61	-5.25	160.333	456.667	33	21	1	0	1	0	1	0
80	M	1	82			156	428.667	27	22	2	1	0	1	0
80	M	1	69		-3.5	162.333	397.333	25	16	2	1	0	1		1
60	F	1	60		-2.25	195	326.333	48	19	2	1	0	0	1	0
70	F	1	105	20.7	0.25	182.667	447	32	15	2	1	1	1	0	0
60	M	1	48	23.81	-1	175.667	334.667	57	20	2	1	1	1	0	1
70	M	1	63		-1.25	181.667	267	27	12	2	1	1	0		1
60	M	1	59			119.333	380.333	46	11	2	1	0	0	0	0
80	M	1	80			143	502.667	24	18	unknown				0
60	M	1	52	25.65	-0.25	145.667	543	28	14	2	1	0	0	0	0
50	M	1	59			126.333	579.667	24	17	unknown					1
40	M	1	92	23.69	-1.75	158	422.667	48	21	2	0	0	0	0	0
70	M	1	52			159.667	311	32	20	2	1	0	0	1	0
60	M	1	64		-2	146	385.667	33	13	2	0	0	0	1	0
70	M	1	99		-3.375	191	525.667	26	20	2	1	1	0	0	0
70	M	1	85			164.333	259	37	12	unknown				1	0
70	M	1	47	22.06	-1.5	151.333	486	27	19	2	1	1	0	0	0
60	M	1			-2.5	157	355	24	18	2	1	0	1	0	0
50	F	1	93	24.82	-3	172	232.333	47	9	2	1	0	0	0	0
70	M	1	80	23.49	-4.25	168.333	319	33	20	2	1	0	1	0	0
60	M	1	90	24.49	-4.875	180.667	275.333	28	14	2	1	1	0	0	0
60	M	1	83	23.43	1.5	130	488	55	12	2	0	0	0	0	0
50	M	1	75	24.41	-1.75	150.667	467.333	29	17	2	1	1	0	0	0
